# Supplementary material for: Activation of the insulin receptor by insulin-like growth factor 2
Source: Nat Commun. 2024 Mar 23;15:2609. doi: 10.1038/s41467-024-46990-6 (PMC10960814; doi:10.1038/s41467-024-46990-6)
Supplement: Supplementary file 4 — Source data [file 41467_2024_46990_MOESM4_ESM.xlsx]

## Sheet: Fig2c
Fig.2c
WT IGF2	E316A IGF2	E318A IGF2	D322A IGF2	E316A/E318A/D322A IGF2	WT ins	E316A ins	E318A ins	D322A ins	E316A/E318A/D322A ins
100	85.1886	81.9433	77.3821	69.6983	100	121.044	106.366	114.64	129.928
100	110.06	129.511	94.7879	53.9589	100	116.883	97.9915	85.1309	120.453
100	100.351	115.755	119.674	79.7624	100	101.784	114.353	98.7	98.1854
100	118.025	114.168	105.664	75.5264	100	119.388	124.485	75.7706	124.882
100					100
100					100
100					100
100					100

## Sheet: Fig2d
Fig.2d
WT_0	R539A_0	WT_IGF2	R539A_IGF2	WT_Ins	R539A_ins
23.0495	41.8498	100	54.7609	100	122.703
42.4164	59.1702	100	44.1632	100	96.4686
26.0013	48.238	100	66.1385	100	123.987
34.3094	33.6473	100	60.891	100	104.104

## Sheet: Fig2g
Fig.2g
WT B-IGF2	WT B K484E/L552A-IGF2	WT B-ins	WT B K484E/L552A-ins
100	49.5271	100	43.0376
100	58.6622	100	44.9127
100	59.317	100	45.6067

## Sheet: Fig3c
Fig3c
pY IR-B/IR-B
	WT																		V43E							E12A						F19A/L53A					R37A/R38A					Insulin
0	9.95325	20.1094	14.867	11.4395	9.22399	19.0191	3.3019	2.6146	2.94193	11.1151	4.52938	4.78238	4.50756	13.371	7.09707	9.94331	5.11893	8.80488	9.95325	20.1094	4.52938	4.78238	4.50756	9.94331	8.80488	9.95325	20.1094	14.867	11.4395	9.22399	19.0191	9.95325	20.1094	4.52938	4.78238	4.50756	9.95325	20.1094	4.52938	4.78238	4.50756	9.95325	20.1094	3.3019	2.6146	2.94193	11.1151
1																																												35.215	27.0558	29.1562	30.5271
100	30.8608	25.4995	32.2128	30.7927	28.2432	31.8028	24.7281	27.3834	18.8873	21.0269	32.8529	34.2592	33.8747	41.7674	34.2196	39.113	25.016	27.6078	11.0433	15.7506	8.99545	11.7807	11.4987	10.219	10.7599	10.0573	12.1596	14.8744	13.8064	9.09443	11.5304	22.3171	26.1682	32.3618	35.5159	38.1796	25.0494	32.1302	50.5509	40.1388	41.2935	280.639	359.038	258.075	220.65	240.48	196.952
1000	100	100	100	100	100	100	100	100	100	100	100	100	100	100	109.812	100	89.5069	100	11.0915	18.811	15.9907	16.7049	17.6886	14.5389	13.9035	17.3864	23.918	21.8302	26.2851	18.7223	17.3854	123.49	130.695	129.937	182.209	193.36	68.3477	105.33	124.511	159.235	173.919			262.963	254.279
3000	155.363	173.022	155.721	137.488	171.079	194.688	207.231	147.727	159.164	146.792	180.417	231.062	242.86	171.336	149.562	162.183	113.116	169.509	19.8026	18.3183	29.9668	28.7704	30.9035	16.8577	20.6616	27.5932	29.4722	35.3831	28.836	25.3468	29.9029	223.579	248.873	185.08	266.012	276.436	150.78	156.49	140.674	131.565	181.531
Dunnett's multiple comparisons test	Mean Diff.	95.00% CI of diff.	Below threshold?	Summary	Adjusted P Value
0
WT vs. V43E	0.2672	-6.144 to 6.679	No	ns	>0.9999
WT vs. E12A	-2.67	-8.177 to 2.837	No	ns	0.5871
WT vs. F19A/L53A	-0.04052	-11.99 to 11.91	No	ns	>0.9999
WT vs. R37A/R38A	-0.04052	-11.99 to 11.91	No	ns	>0.9999
100
WT vs. V43E	18.57	14.16 to 22.98	Yes	****	<0.0001
WT vs. E12A	18.09	13.51 to 22.66	Yes	****	<0.0001
WT vs. F19A/L53A	-0.9003	-12.34 to 10.54	No	ns	0.999
WT vs. R37A/R38A	-7.824	-25.08 to 9.432	No	ns	0.4442
1000
WT vs. V43E	84.43	80.73 to 88.13	Yes	****	<0.0001
WT vs. E12A	79.04	73.52 to 84.56	Yes	****	<0.0001
WT vs. F19A/L53A	-51.98	-113.3 to 9.354	No	ns	0.0844
WT vs. R37A/R38A	-26.31	-104.8 to 52.15	No	ns	0.6186
3000
WT vs. V43E	146.9	124.7 to 169.0	Yes	****	<0.0001
WT vs. E12A	141	119.3 to 162.8	Yes	****	<0.0001
WT vs. F19A/L53A	-69.53	-133.4 to -5.661	Yes	*	0.0352
WT vs. R37A/R38A	18.25	-15.99 to 52.50	No	ns	0.4576
Fig4c
pAKT/AKT
	WT																	V43E						E12A						F19A/L53A				R37A/R38A				Insulin
0	0.562734	0.502755	1.04865	1.27061	0.385787	0.410991	1.32457	0.776667	1.19312	1.27368	0.919326	0.51276	0.575153	0.782052	0.497639	0.52963	1.29642	0.562734	0.502755	0.919326	0.51276	0.497639	1.29642	0.562734	0.502755	1.04865	1.27061	0.385787	0.410991	0.562734	0.502755	0.919326	0.51276	0.562734	0.502755	0.919326	0.51276	0.562734	0.502755	1.32457	0.776667	1.19312	1.27368
1																																								67.7738	72.4026	79.5186	68.8987
100	59.2318	40.7901	51.3658	57.6229	58.3796	65.6562	39.0194	42.5	36.1647	40.8798	69.9572	58.587	55.1324	45.8943	45.8979	54.7506	67.0503	0.7837	0.678077	1.57657	1.47619	0.780878	1.44011	2.69169	1.97427	10.8053	13.3843	9.58872	10.8409	22.4374	15.3073	28.325	24.9882	30.4386	22.51	34.1098	27.5759	83.1568	63.7732	116.996	121.074	106.863	121.633
1000	100	100	100	100	100	100	100	100	100	100	100	100	100	126.796	100	142.126	100	6.58833	5.31417	9.67002	8.90256	4.36951	4.39482	19.6818	16.9151	34.3126	34.2053	40.1704	46.1957	63.046	50.1037	56.8601	55.3808	48.5457	47.9839	55.9065	53.3007			113.864	118.497
3000	121.131	111.841	116.126	129.81	114.15	113.11	119.503	138.793	100.746	114.031	78.1484	62.7497	120.183	112.558	87.4052	142.724	128.56	15.1807	8.81073	19.9069	15.1961	12.3322	14.067	37.0463	27.3225	53.882	55.1798	65.1792	77.1372	79.8004	62.7373	42.9268	59.6154	77.4898	61.1205	70.1942	51.1407
Dunnett's multiple comparisons test	Mean Diff.	95.00% CI of diff.	Below threshold?	Summary	Adjusted P Value
0
WT vs. V43E	0.1281	-0.3609 to 0.6172	No	ns	0.9036
WT vs. E12A	0.04036	-0.3541 to 0.4348	No	ns	0.9991
WT vs. F19A/L53A	0.219	-0.1958 to 0.6339	No	ns	0.4013
WT vs. R37A/R38A	0.219	-0.1958 to 0.6339	No	ns	0.4013
100
WT vs. V43E	51.16	43.88 to 58.45	Yes	****	<0.0001
WT vs. E12A	44.07	35.11 to 53.04	Yes	****	<0.0001
WT vs. F19A/L53A	29.52	17.72 to 41.32	Yes	***	0.0001
WT vs. R37A/R38A	23.63	12.90 to 34.36	Yes	***	0.0002
1000
WT vs. V43E	97.51	89.06 to 106.0	Yes	****	<0.0001
WT vs. E12A	72.14	54.90 to 89.38	Yes	****	<0.0001
WT vs. F19A/L53A	47.71	35.92 to 59.49	Yes	****	<0.0001
WT vs. R37A/R38A	52.62	42.79 to 62.45	Yes	****	<0.0001
3000
WT vs. V43E	98.2	83.48 to 112.9	Yes	****	<0.0001
WT vs. E12A	59.82	32.26 to 87.38	Yes	***	0.0003
WT vs. F19A/L53A	51.18	19.38 to 82.97	Yes	**	0.0055
WT vs. R37A/R38A	47.46	23.28 to 71.64	Yes	***	0.0009
pERK/ERK
	WT																	V43E						E12A						F19A/L53A				R37A/R38A				Insulin
0	7.32463	5.65786	17.53	14.3617	12.7993	11.6706	34.9234	27.8914	16.8958	32.5483	25.8696	24.5858	4.34577	3.39854	3.82899	4.36735	0.978282	7.32463	5.65786	25.8696	24.5858	3.82899	0.978282	7.32463	5.65786	17.53	14.3617	12.7993	11.6706	7.32463	5.65786	25.8696	24.5858	7.32463	5.65786	25.8696	24.5858	7.32463	5.65786	34.9234	27.8914	16.8958	32.5483
1																																								89.8589	71.0334	49.7796	93.7302
100	57.5699	53.6428	82.7218	72.8764	62.0657	48.7747	68.117	65.9981	47.8896	74.1066	75.1208	72.3159	34.4272	25.4967	21.645	18.6265	21.1988	8.35989	7.97001	29.713	33.3355	4.12582	4.483	17.1365	13.1886	71.768	65.5979	31.0911	31.974	32.4741	28.3961	47.2543	63.0127	34.1099	35.017	41.2242	49.5723	37.2219	58.2838	211.341	208.771	65.6461	112.379
1000	100	100	100	100	100	100	100	100	100	100	100	100	100	112.517	100	80.1019	100	20.6933	22.6815	40.7437	46.3434	6.18377	7.06529	34.4265	41.7032	57.4795	49.4463	41.8982	41.4156	70.1148	59.6977	65.2504	76.8921	56.7478	72.8114	49.4015	62.3635			156.795	143.789
3000	121.704	162.437	195.153	138.69	146.683	135.038	88.4037	96.3418	70.5719	92.0733	76.4234	99.1336	268.578	224.295	227.645	158.918	302.438	28.4333	25.6474	47.5952	52.7261	15.4647	14.2594	37.6404	42.4516	64.4069	44.2169	43.1462	40.4783	86.7458	84.8454	71.3433	82.218	96.7792	111.325	39.5996	46.9731
Dunnett's multiple comparisons test	Mean Diff.	95.00% CI of diff.	Below threshold?	Summary	Adjusted P Value
0
WT vs. V43E	3.789	-12.50 to 20.08	No	ns	0.9293
WT vs. E12A	1.283	-5.993 to 8.559	No	ns	0.9911
WT vs. F19A/L53A	-0.6959	-24.90 to 23.51	No	ns	>0.9999
WT vs. R37A/R38A	-0.6959	-24.90 to 23.51	No	ns	>0.9999
100
WT vs. V43E	38.43	16.68 to 60.18	Yes	***	0.0006
WT vs. E12A	14.63	-22.12 to 51.39	No	ns	0.6586
WT vs. F19A/L53A	10.31	-22.79 to 43.41	No	ns	0.7765
WT vs. R37A/R38A	13.11	-5.023 to 31.25	No	ns	0.2189
1000
WT vs. V43E	75.61	50.32 to 100.9	Yes	***	0.0003
WT vs. E12A	55.17	43.28 to 67.06	Yes	****	<0.0001
WT vs. F19A/L53A	31.58	15.20 to 47.95	Yes	**	0.0049
WT vs. R37A/R38A	39.23	16.28 to 62.19	Yes	**	0.0091
3000
WT vs. V43E	122.5	72.01 to 173.0	Yes	****	<0.0001
WT vs. E12A	107.8	58.98 to 156.7	Yes	****	<0.0001
WT vs. F19A/L53A	71.92	23.25 to 120.6	Yes	**	0.0028
WT vs. R37A/R38A	79.54	2.996 to 156.1	Yes	*	0.0413

## Sheet: Fig3e
Fig3e
none	WT	WT	WT	WT	WT	R37A/R38A	R37A/R38A	R37A/R38A	R37A/R38A	R37A/R38A	F19A/L53A	F19A/L53A	F19A/L53A	F19A/L53A	F19A/L53A
0	5	10	30	60	120	5	10	30	60	120	5	10	30	60	120
2.62677	2.08855	1.24273	1.44907	0.528161	0.716834	1.66103	1.7338	0.817342	1.58302	0.590867	1.86892	1.24446	1.44521	0.777171	0.875063
1.25608	2.54398	1.8643	1.21303	0.68611	0.770726	1.22568	2.49949	0.871759	1.55046	0.608047	2.21333	1.58312	1.56497	0.760066	0.792253
1.54411	1.12531	0.909276	0.714778	0.596013	0.866273	1.29164	2.31372	1.15335	1.53934	0.789005	0.975357	1.49873	2.10628	1.25213	0.686816
2.36944	1.96557	1.30878	1.68201	0.543492	0.718567	1.61148	1.60657	1.38649	0.875999	0.738791	0.890823	1.33427	1.60663	0.707163	0.494535
2.13355	1.59503	0.869991	0.981278	0.661977	0.798379	1.57452	2.72345	1.14862	0.746202	0.966313	1.10636	0.78284	1.27247	1.00191	0.792253
2.55674	2.24723	1.04551	0.868959	0.670613	0.77165	1.98657	1.18338	1.51985	0.942544	0.97123	1.18503	1.59215	1.27406	1.01044	0.686816
1.43399	1.0834	1.45768	0.69077	0.503778	0.689793	1.93476	0.862991	0.983427	0.736139	1.2897	2.15592	1.46349	2.45	1.10519	0.770053
1.46714	1.66464	0.994884	0.953564	0.686409	0.972443	1.48653	1.39732	1.13317	0.934451	1.45558	1.39643	1.58051	1.85233	1.19319	0.5808
1.18763	1.40161	0.847808	0.743669	0.874564	0.462297	2.74558	1.60759	0.775737	0.933572	1.08777	0.885515	1.47241	0.953686	1.67018	0.909769
2.62997	1.4261	1.47273	0.842205	0.863931	0.48784	2.72653	1.73797	1.3683	0.824446	1.73038	2.92224	1.23441	1.01316	1.00481	1.32146
1.60596	1.54386	1.72614	1.14523	0.445627	0.756653	1.83134	1.62169	1.68676	1.99416	1.49367	2.45847	1.9573	0.839407	1.32899	1.92473
1.78963	1.85471	1.62074	0.580074	0.731972	0.527361	1.5449	1.68304	1.50848	2.04689	1.6666	1.55622	1.78832	1.19183	1.19295	0.720033
1.61093	2.22064	0.831878	0.527452	1.03289	0.718963	2.62639	1.04761	0.951841	1.71508	1.11879	2.81396	1.54531	2.11547	0.928729	1.21281
1.57238	2.31673	1.62575	0.486085	1.11387	0.629166	1.92917	1.56193	1.53292	1.05722	1.3061	1.13771	1.80629	2.58164	1.27359	1.33125
1.41011	1.99018	0.792663	0.566925	0.888667	0.848374	1.64889	2.752	1.6924	0.847489	1.12851	1.89447	1.65459	0.919633	1.24147	1.92473
1.76484	2.49475	0.621642	0.379241	0.767176	0.808795	1.27941	1.71309	1.37597	1.22738	1.15049	2.17989	1.66332	1.16427	0.815329	0.642843
1.62411	1.59902	0.790774	0.506004	0.851456	0.597391	1.22094	1.846	1.20453	0.789953	2.19472	1.1966	1.09805	1.39902	0.768713	0.732041
1.77699	1.05143	0.807877	1.0112	0.589758	0.439792	1.1758	1.43789	1.60985	1.55888	0.813701	1.76102	1.28995	1.00067	1.1066	0.960174
2.31296	1.34207	1.08899	0.913278	0.502178	0.563913	1.39493	1.77227	1.21921	0.929391	1.0066	1.50096	2.41295	1.20933	0.724804	0.785963
2.37882	1.34207	1.04842	0.727602	0.655673	0.654779	2.12437	1.34182	1.55662	1.03098	1.72394	1.05931	1.47079	0.724829	0.876526	1.13085
1.50695	1.97637	1.65508	0.620251	0.436985	0.620108	1.79528	1.66721	1.55471	1.07408	1.00715	1.15983	2.35185	0.773751	0.711831	1.50486
1.47981	1.06267	2.24329	0.795202	0.559698	0.602471	2.14305	0.935059	1.879	1.35609	1.80585	1.55014	1.94775	0.692723	0.978754	0.85084
2.12226	1.26188	1.08536	1.47113	0.637162	0.857448	2.02035	0.664864	2.37751	1.8008	1.95808	1.63162	1.96427	0.950094	1.3702	1.43409
1.91885	1.91854	1.96861	0.58539	0.3347	0.439915	1.56248	0.944414	0.976781	0.710239	1.32667	1.82784	2.67551	0.9137	0.719398	0.642843
2.04576	1.64556	1.1023	0.62441	0.792373	0.535607	1.28542	1.23528	1.22974	0.555422	0.983234	0.98589	1.97891	1.08163	0.997714	1.18667
2.66631	1.18445	1.50263	0.631097	0.628417	0.593096	1.05818	1.05918	1.52646	0.965251	0.669189	1.17847	1.14073	0.796413	0.910815	1.70717
1.72926	1.23727	1.56048	0.713943	0.891261	0.630634	2.05703	1.34623	1.48726	0.731876	1.3791	2.46652	0.937483	0.88145	0.682555	1.52169
2.33919	1.20851	0.924624	0.897358	0.732362	0.368499	1.31172	1.45528	0.69041	0.717844	1.52405	1.59668	1.91702	1.13321	1.00611	1.17148
2.74648	0.936677	0.992598	0.512307	0.535275	0.611376	1.57452	0.950436	0.946189	1.64444	1.17968	1.82916	1.51444	0.980427	1.21894	1.11543
1.22446	0.822727	0.855759	0.52187	0.73829	0.421427	1.19199	1.9634	2.15098	1.78904	0.980432	2.46034	2.68151	1.44945	1.70327	1.55257
2.29695	1.34396	0.609149	0.746114	0.77173	0.45169		1.93596	1.44218	1.83299	0.83132	2.40045	2.03452	1.14612	1.65471	1.05959
1.3841	2.14823		0.800517		0.732743		2.97944	1.50036	1.74999		2.85362	1.34531			1.55079
			0.783436		0.453485			1.67687			2.54153				1.67959
			0.821438		0.465685			0.648873							1.43176
			1.06564		0.476536			0.810393							0.825252
			1.01499		0.728762										0.586287
			0.63622												0.71475
															0.617209
															1.21118
															1.01937
Tukey's multiple comparisons test	Mean Diff.	95.00% CI of diff.	Below threshold?	Summary	Adjusted P Value		Yellow highlights indicate p values in the figure.
0 vs. 5	0.2771	-0.08592 to 0.6402	No	ns	0.3805
0 vs. 10	0.6712	0.3049 to 1.038	Yes	****	<0.0001
0 vs. 30	1.065	0.7104 to 1.419	Yes	****	<0.0001
0 vs. 60	1.194	0.8280 to 1.561	Yes	****	<0.0001
0 vs. 120	1.256	0.9006 to 1.612	Yes	****	<0.0001
0 vs. 5 (RR)	0.1755	-0.1940 to 0.5451	No	ns	0.9609
0 vs. 10R	0.2791	-0.08394 to 0.6422	No	ns	0.3678
0 vs. 30R	0.5656	0.2086 to 0.9227	Yes	****	<0.0001
0 vs. 60R	0.6788	0.3157 to 1.042	Yes	****	<0.0001
0 vs. 120R	0.671	0.3047 to 1.037	Yes	****	<0.0001
0 vs. 5 (FL)	0.1536	-0.2073 to 0.5144	No	ns	0.9857
0 vs. 10F	0.2359	-0.1271 to 0.5990	No	ns	0.6692
0 vs. 30F	0.6062	0.2399 to 0.9725	Yes	****	<0.0001
0 vs. 60F	0.8252	0.4589 to 1.192	Yes	****	<0.0001
0 vs. 120F	0.8057	0.4513 to 1.160	Yes	****	<0.0001
5 vs. 10	0.3941	0.02779 to 0.7604	Yes	*	0.0211
5 vs. 30	0.7876	0.4333 to 1.142	Yes	****	<0.0001
5 vs. 60	0.9172	0.5509 to 1.283	Yes	****	<0.0001
5 vs. 120	0.979	0.6235 to 1.334	Yes	****	<0.0001
5 vs. 5 (RR)	-0.1016	-0.4712 to 0.2680	No	ns	0.9999
5 vs. 10R	0.001979	-0.3611 to 0.3651	No	ns	>0.9999
5 vs. 30R	0.2885	-0.06858 to 0.6455	No	ns	0.2824
5 vs. 60R	0.4016	0.03856 to 0.7647	Yes	*	0.0146
5 vs. 120R	0.3938	0.02756 to 0.7601	Yes	*	0.0213
5 vs. 5 (FL)	-0.1236	-0.4844 to 0.2373	No	ns	0.9986
5 vs. 10F	-0.04121	-0.4043 to 0.3219	No	ns	>0.9999
5 vs. 30F	0.3291	-0.03722 to 0.6953	No	ns	0.1362
5 vs. 60F	0.5481	0.1818 to 0.9144	Yes	****	<0.0001
5 vs. 120F	0.5285	0.1742 to 0.8829	Yes	****	<0.0001
10 vs. 30	0.3936	0.03591 to 0.7512	Yes	*	0.0157
10 vs. 60	0.5231	0.1542 to 0.8920	Yes	***	0.0002
10 vs. 120	0.5849	0.2261 to 0.9437	Yes	****	<0.0001
10 vs. 5 (RR)	-0.4957	-0.8678 to -0.1235	Yes	***	0.0006
10 vs. 10R	-0.3921	-0.7584 to -0.02581	Yes	*	0.0225
10 vs. 30R	-0.1056	-0.4659 to 0.2547	No	ns	0.9998
10 vs. 60R	0.007555	-0.3587 to 0.3738	No	ns	>0.9999
10 vs. 120R	-0.000229	-0.3691 to 0.3687	No	ns	>0.9999
10 vs. 5 (FL)	-0.5176	-0.8817 to -0.1536	Yes	***	0.0002
10 vs. 10F	-0.4353	-0.8016 to -0.06901	Yes	**	0.005
10 vs. 30F	-0.06501	-0.4339 to 0.3039	No	ns	>0.9999
10 vs. 60F	0.154	-0.2149 to 0.5229	No	ns	0.9881
10 vs. 120F	0.1344	-0.2232 to 0.4921	No	ns	0.996
30 vs. 60	0.1295	-0.2281 to 0.4872	No	ns	0.9973
30 vs. 120	0.1913	-0.1498 to 0.5325	No	ns	0.8598
30 vs. 5 (RR)	-0.8892	-1.250 to -0.5282	Yes	****	<0.0001
30 vs. 10R	-0.7857	-1.140 to -0.4313	Yes	****	<0.0001
30 vs. 30R	-0.4992	-0.8436 to -0.1548	Yes	****	<0.0001
30 vs. 60R	-0.386	-0.7404 to -0.03164	Yes	*	0.018
30 vs. 120R	-0.3938	-0.7514 to -0.03614	Yes	*	0.0156
30 vs. 5 (FL)	-0.9112	-1.262 to -0.5602	Yes	****	<0.0001
30 vs. 10F	-0.8288	-1.183 to -0.4745	Yes	****	<0.0001
30 vs. 30F	-0.4586	-0.8162 to -0.1009	Yes	**	0.0013
30 vs. 60F	-0.2396	-0.5972 to 0.1181	No	ns	0.6185
30 vs. 120F	-0.2591	-0.5968 to 0.07854	No	ns	0.371
60 vs. 120	0.06181	-0.2969 to 0.4206	No	ns	>0.9999
60 vs. 5 (RR)	-1.019	-1.391 to -0.6466	Yes	****	<0.0001
60 vs. 10R	-0.9152	-1.281 to -0.5489	Yes	****	<0.0001
60 vs. 30R	-0.6287	-0.9890 to -0.2684	Yes	****	<0.0001
60 vs. 60R	-0.5155	-0.8818 to -0.1493	Yes	***	0.0002
60 vs. 120R	-0.5233	-0.8922 to -0.1544	Yes	***	0.0002
60 vs. 5 (FL)	-1.041	-1.405 to -0.6766	Yes	****	<0.0001
60 vs. 10F	-0.9584	-1.325 to -0.5921	Yes	****	<0.0001
60 vs. 30F	-0.5881	-0.9570 to -0.2192	Yes	****	<0.0001
60 vs. 60F	-0.3691	-0.7380 to -0.0002052	Yes	*	0.0497
60 vs. 120F	-0.3886	-0.7463 to -0.03099	Yes	*	0.0186
120 vs. 5 (RR)	-1.081	-1.443 to -0.7185	Yes	****	<0.0001
120 vs. 10R	-0.977	-1.332 to -0.6215	Yes	****	<0.0001
120 vs. 30R	-0.6905	-1.036 to -0.3450	Yes	****	<0.0001
120 vs. 60R	-0.5774	-0.9328 to -0.2219	Yes	****	<0.0001
120 vs. 120R	-0.5851	-0.9439 to -0.2264	Yes	****	<0.0001
120 vs. 5 (FL)	-1.103	-1.455 to -0.7505	Yes	****	<0.0001
120 vs. 10F	-1.02	-1.376 to -0.6647	Yes	****	<0.0001
120 vs. 30F	-0.6499	-1.009 to -0.2912	Yes	****	<0.0001
120 vs. 60F	-0.4309	-0.7897 to -0.07214	Yes	**	0.0042
120 vs. 120F	-0.4505	-0.7916 to -0.1093	Yes	***	0.0008
5 (RR) vs. 10R	0.1036	-0.2660 to 0.4731	No	ns	0.9999
5 (RR) vs. 30R	0.3901	0.02643 to 0.7537	Yes	*	0.022
5 (RR) vs. 60R	0.5032	0.1337 to 0.8728	Yes	***	0.0004
5 (RR) vs. 120R	0.4954	0.1233 to 0.8676	Yes	***	0.0006
5 (RR) vs. 5 (FL)	-0.02197	-0.3894 to 0.3454	No	ns	>0.9999
5 (RR) vs. 10F	0.06039	-0.3092 to 0.4300	No	ns	>0.9999
5 (RR) vs. 30F	0.4307	0.05852 to 0.8028	Yes	**	0.0076
5 (RR) vs. 60F	0.6497	0.2775 to 1.022	Yes	****	<0.0001
5 (RR) vs. 120F	0.6301	0.2691 to 0.9911	Yes	****	<0.0001
10R vs. 30R	0.2865	-0.07055 to 0.6435	No	ns	0.2938
10R vs. 60R	0.3996	0.03658 to 0.7627	Yes	*	0.0156
10R vs. 120R	0.3919	0.02559 to 0.7581	Yes	*	0.0227
10R vs. 5 (FL)	-0.1256	-0.4864 to 0.2353	No	ns	0.9983
10R vs. 10F	-0.04319	-0.4063 to 0.3199	No	ns	>0.9999
10R vs. 30F	0.3271	-0.03920 to 0.6934	No	ns	0.1429
10R vs. 60F	0.5461	0.1798 to 0.9124	Yes	****	<0.0001
10R vs. 120F	0.5265	0.1722 to 0.8809	Yes	****	<0.0001
30R vs. 60R	0.1132	-0.2439 to 0.4702	No	ns	0.9994
30R vs. 120R	0.1054	-0.2549 to 0.4657	No	ns	0.9998
30R vs. 5 (FL)	-0.412	-0.7657 to -0.05837	Yes	**	0.0069
30R vs. 10F	-0.3297	-0.6867 to 0.02736	No	ns	0.1083
30R vs. 30F	0.04059	-0.3197 to 0.4009	No	ns	>0.9999
30R vs. 60F	0.2596	-0.1007 to 0.6199	No	ns	0.4868
30R vs. 120F	0.24	-0.1044 to 0.5845	No	ns	0.5478
60R vs. 120R	-0.007784	-0.3741 to 0.3585	No	ns	>0.9999
60R vs. 5 (FL)	-0.5252	-0.8861 to -0.1643	Yes	****	<0.0001
60R vs. 10F	-0.4428	-0.8059 to -0.07977	Yes	**	0.0033
60R vs. 30F	-0.07257	-0.4388 to 0.2937	No	ns	>0.9999
60R vs. 60F	0.1465	-0.2198 to 0.5127	No	ns	0.9923
60R vs. 120F	0.1269	-0.2275 to 0.4813	No	ns	0.9976
120R vs. 5 (FL)	-0.5174	-0.8815 to -0.1533	Yes	***	0.0002
120R vs. 10F	-0.4351	-0.8013 to -0.06878	Yes	**	0.0051
120R vs. 30F	-0.06478	-0.4337 to 0.3041	No	ns	>0.9999
120R vs. 60F	0.1542	-0.2146 to 0.5231	No	ns	0.988
120R vs. 120F	0.1347	-0.2230 to 0.4923	No	ns	0.9959
5 (FL) vs. 10F	0.08236	-0.2785 to 0.4432	No	ns	>0.9999
5 (FL) vs. 30F	0.4526	0.08854 to 0.8167	Yes	**	0.0023
5 (FL) vs. 60F	0.6717	0.3076 to 1.036	Yes	****	<0.0001
5 (FL) vs. 120F	0.6521	0.3011 to 1.003	Yes	****	<0.0001
10F vs. 30F	0.3703	0.003995 to 0.7366	Yes	*	0.0444
10F vs. 60F	0.5893	0.2230 to 0.9556	Yes	****	<0.0001
10F vs. 120F	0.5697	0.2154 to 0.9241	Yes	****	<0.0001
30F vs. 60F	0.219	-0.1499 to 0.5879	No	ns	0.7982
30F vs. 120F	0.1995	-0.1582 to 0.5571	No	ns	0.8651
60F vs. 120F	-0.01956	-0.3772 to 0.3381	No	ns	>0.9999

## Sheet: Fig4c
Fig4c
pY IR-B/IR-B
	WT																						R30A
0	9.95325	20.1094	14.867	11.4395	9.87028	4.27762	9.22399	19.0191	9.04964	6.25125	3.3019	2.6146	2.94193	11.1151	4.52938	4.78238	4.50756	13.371	7.09707	9.94331	5.11893	8.80488	9.95325	20.1094	14.867	11.4395	9.87028	4.27762	9.22399	19.0191	9.04964	6.25125
100	30.8608	25.4995	32.2128	30.7927			28.2432	31.8028			24.7281	27.3834	18.8873	21.0269	32.8529	34.2592	33.8747	41.7674	34.2196	39.113	25.016	27.6078	63.5764	69.0355	77.4986	76.7982			58.9978	60.2379
1000	100	100	100	100			100	100			100	100	100	100	100	100	100	100	109.812	100	89.5069	100	197.71	225.512	197.325	222.021			156.171	186.505
3000	155.363	173.022	155.721	137.488			171.079	194.688			207.231	147.727	159.164	146.792	180.417	231.062	242.86	171.336	149.562	162.183	113.116	169.509	248.85	344.219	220.97	207.933			210.008	205.216
Dunnett's multiple comparisons test	Mean Diff.	95.00% CI of diff.	Below threshold?	Summary	Adjusted P Value
0
WT vs. R30A	-2.67	-8.177 to 2.837	No	ns	0.5871
100
WT vs. R30A	-37.68	-49.76 to -25.60	Yes	****	<0.0001
1000
WT vs. R30A	-97.58	-136.3 to -58.86	Yes	***	0.0009
3000
WT vs. R30A	-69.07	-149.4 to 11.24	No	ns	0.0906
pAKT/AKT
	WT																					R30A
0	0.562734	0.502755	1.04865	1.27061	1.0844	1.39497	0.385787	0.410991	0.67566	0.693863	1.32457	0.776667	1.19312	1.27368	0.919326	0.51276	0.575153	0.782052	0.497639	0.52963	1.29642	0.562734	0.502755	1.04865	1.27061	1.0844	1.39497	0.385787	0.410991	0.67566	0.693863
100	59.2318	40.7901	51.3658	57.6229			58.3796	65.6562			39.0194	42.5	36.1647	40.8798	69.9572	58.587	55.1324	45.8943	45.8979	54.7506	67.0503	64.1295	44.8251	94.9176	93.0305			110.788	146.017
1000	100	100	100	100			100	100			100	100	100	100	100	100	100	126.796	100	142.126	100	77.0508	83.4579	108.254	109.454			129.404	159.296
3000	121.131	111.841	116.126	129.81			114.15	113.11			119.503	138.793	100.746	114.031	78.1484	62.7497	120.183	112.558	87.4052	142.724	128.56	100.631	73.4788	104.813	102.272			127.015	145.463
Dunnett's multiple comparisons test	Mean Diff.	95.00% CI of diff.	Below threshold?	Summary	Adjusted P Value
0
WT vs. R30A	0.04036	-0.3541 to 0.4348	No	ns	0.9991
100
WT vs. R30A	-40	-93.81 to 13.81	No	ns	0.1411
1000
WT vs. R30A	-7.098	-52.88 to 38.68	No	ns	0.9775
3000
WT vs. R30A	3.5	-33.30 to 40.30	No	ns	0.9985
pERK/ERK
	WT																					R30A
0	7.32463	5.65786	17.53	14.3617	21.3624	17.0341	12.7993	11.6706	12.898	18.1638	34.9234	27.8914	16.8958	32.5483	25.8696	24.5858	4.34577	3.39854	3.82899	4.36735	0.978282	7.32463	5.65786	17.53	14.3617	21.3624	17.0341	12.7993	11.6706	12.898	18.1638
100	57.5699	53.6428	82.7218	72.8764			62.0657	48.7747			68.117	65.9981	47.8896	74.1066	75.1208	72.3159	34.4272	25.4967	21.645	18.6265	21.1988	64.177	61.1657	105.238	83.6517			66.5927	76.1807
1000	100	100	100	100			100	100			100	100	100	100	100	100	100	112.517	100	80.1019	100	112.52	102.533	115.518	111.508			117.356	121.821
3000	121.704	162.437	195.153	138.69			146.683	135.038			88.4037	96.3418	70.5719	92.0733	76.4234	99.1336	268.578	224.295	227.645	158.918	302.438	109.742	119.336	157.823	128.002			79.4551	95.4752
Dunnett's multiple comparisons test	Mean Diff.	95.00% CI of diff.	Below threshold?	Summary	Adjusted P Value
0
WT vs. R30A	1.283	-5.993 to 8.559	No	ns	0.9911
100
WT vs. R30A	-23.07	-48.66 to 2.512	No	ns	0.0834
1000
WT vs. R30A	-13.98	-23.73 to -4.226	Yes	**	0.0073
3000
WT vs. R30A	38.24	-17.96 to 94.43	No	ns	0.2805

## Sheet: Fig4d
Fig.4d
pY/IR-A
	IGF2-WT				R30A						Discovery?	P value	Mean of IGF2-WT	Mean of R30A	Difference	SE of difference	t ratio	df	q value
0	2.25897	1.33529	3.69515	11.327	2.25897	1.33529	3.69515	11.327		0	No	>0.999999	4.654	4.654	0	3.22	0	6	0.7575
100	44.2996	45.6976	45.1173	39.6524	79.3856	77.3782	76.5174	79.1061		100	Yes	<0.000001	43.69	78.1	-34.41	1.539	22.35	6	2e-06
1000	100	100	100	91.0147	125.827	126.722	104.237	104.541		1000	No	0.03956	97.75	115.3	-17.58	6.708	2.62	6	0.059934
3000	120.113	119.758	108.814	109.752	136.76	128.615	125.555	114.462		3000	No	0.078755	114.6	126.3	-11.74	5.549	2.116	6	0.079543
pAKT/AKT
	IGF2-WT				R30A						Discovery?	P value	Mean of IGF2-WT	Mean of R30A	Difference	SE of difference	t ratio	df	q value
0	0.42773	0.422811	1.78662	2.88029	0.42773	0.422811	1.78662	2.88029		0	No	>0.999999	1.379	1.379	0	0.8406	0	6	>0.999999
100	39.503	70.7827	129.577	117.435	139.634	120.687	99.348	91.1482		100	No	0.359595	89.32	112.7	-23.38	23.57	0.9918	6	0.68104
1000	100	100	100	107.284	115.583	106.067	101.853	96.3681		1000	No	0.505723	101.8	105	-3.147	4.447	0.7076	6	0.68104
3000	93.7716	100.659	91.0711	101.679	97.5225	96.1211	88.3608	78.0863		3000	No	0.23722	96.8	90.02	6.773	5.159	1.313	6	0.68104
pERK/ERK
	IGF2-WT				R30A						Discovery?	P value	Mean of IGF2-WT	Mean of R30A	Difference	SE of difference	t ratio	df	q value
0	4.20406	7.97814	9.99012	8.42126	4.20406	7.97814	9.99012	8.42126		0	No	>0.999999	7.648	7.648	0	1.735	0	6	>0.999999
100	64.5401	69.6247	130.781	96.6008	171.399	145.335	80.8201	82.4469		100	No	0.321046	90.39	120	-29.61	27.38	1.081	6	>0.999999
1000	100	100	100	111.161	177.691	136.149	58.9395	65.3105		1000	No	0.823021	102.8	109.5	-6.732	28.81	0.2337	6	>0.999999
3000	46.0732	38.9039	71.5852	102.274	121.375	109.535	15.4644	14.8239		3000	No	0.986057	64.71	65.3	-0.5904	32.41	0.01822	6	>0.999999

## Sheet: Fig4e
Fig4e
	nM	WT				R30A
0	0	100	100	100	100	100	100	100	100
0.01	0.01	90.5199	102.532	100.156	99.696	99.6942	105.696	100.156	97.2644
0.03	0.03	105.81	105.063	110.798	97.8723	106.422	100.633	102.034	97.2644
0.1	0.1	94.8012	100.633	110.172	101.52	98.4709	99.3671	100.156	104.559
0.3	0.3	102.141	105.063	99.5305	96.6565	99.6942	100	103.912	94.8328
1	1	102.141	92.4051	102.66	110.03	94.8012	98.1013	94.5227	89.9696
3	3	104.587	98.7342	97.6526	106.383	83.792	88.6076	93.2707	82.0669
10	10	100.306	94.9367	107.042	93.0091	82.5688	87.3418	87.6369	74.1641
30	30	85.6269	91.7722	91.3928	99.696	64.8318	67.0886	66.9797	58.9666
100	100	79.5107	74.0506	79.4992	74.1641	46.4832	46.2025	43.8185	45.5927
300	300	63.6086	60.7595	66.9797	63.8298	31.1927	31.6456	25.6651	32.2188
1000	1000	46.4832	39.8734	48.2003	34.6505	20.1835	16.4557	20.0313	13.9818

## Sheet: Fig4f
Fig4f
	nM	WT			R30A
0	0	101.005	102.404	99.0244	106.03	105.288	100
0.01	0.01	103.518	96.6346	98.0488	102.01	86.0577	102.439
0.03	0.03				103.015	100.481	99.0244
0.1	0.1				96.9849	93.2692	98.0488
0.3	0.3	109.548	109.615	110.732	91.4573	98.0769	91.7073
1	1	116.583	117.308	111.22	89.4472	75.4808	74.1463
3	3	106.533	96.6346	98.5366	69.3467	68.75	68.7805
10	10	68.8442	69.2308	60.4878	37.1859	39.9038	39.5122
30	30	62.3116	62.9808	60	30.1508	28.8462	32.6829
100	100	47.7387	44.2308	39.5122	19.0955	18.2692	18.0488
300	300	21.608	24.5192	26.3415	8.0402	14.4231	11.2195
1000	1000	18.593	19.2308	11.7073	7.03518	12.0192	8.78049

## Sheet: Fig5h
Fig5h
IR-B-WT Ins	IR-B-WT IGF2	N594A Ins	N594A IGF2	N594E Ins	N594E IGF2	N594R Ins	N594R IGF2
100	100	166.297	140.82	166.812	119.856	202.663	191.212
100	100	155.08	168.061	137.131	155.352	196.286	169.655
100	100	133.642	105.074	125.849	139.046	162.286	203.197

[truncated: 7 more sheets: Fig6a, Fig6b,  FigS5a, FigS5b, FigS5d, FigS5e, FigS7]
